# Supplementary material for: Association of Positive Bacterial Cultures Obtained from the Throat, Anus, Ear, Bronchi and Blood in Very-Low-Birth-Weight Premature Infants with Severe Retinopathy of Prematurity—Own Observations
Source: J Clin Med. 2023 Oct 5;12(19):6374. doi: 10.3390/jcm12196374 (PMC10573982; doi:10.3390/jcm12196374)
Supplement: Supplementary file 1 [file jcm-12-06374-s001.zip]

Archive with 1 entries (1 files):
- jcm-2566392-supplementary.pdf
